# Supplementary material for: New strategies for Leptospira vaccine development based on LPS removal
Source: PLoS One. 2020 Mar 27;15(3):e0230460. doi: 10.1371/journal.pone.0230460 (PMC7100938; doi:10.1371/journal.pone.0230460)
Supplement: S1 Table — (XLSX) [file pone.0230460.s002.xlsx]

## Sheet: Plan1
Table S1. Analyses of survivor data by Fischer and Mantel Cox methods for significance of vaccine protection against challenge with virulent leptospires of hamsters.
Experiment	group	Survivor/total	percentage of survival	p (Mantel-Cox)	p (Fisher Exact Test)
A - VacCop	NI	0/4	0	-	-
	Heat	5/5	100	*** p=0.0001	** p=0.008
	But	5/5	100	*** p=0.0001	** p=0.008
	ButForm	5/5	100	*** p=0.0001	** p=0.008
B- VacCan	NI	1/5	20	-	-
	Heat	5/5	100	** p=0.0074	* p=0.048
	But	5/5	100	** p=0.0074	* p=0.048
	ButForm	5/5	100	** p=0.0074	* p=0.048
C - VacCop	NI	0/4	0	-	-
	Heat	0/4	0	p=0.980	ns p=1
	But	0/5	0	p=0.980	ns p=1
	ButForm	0/5	0	p=0.980	ns p=1
D - VacCan	NI	0/5	0	-	-
	Heat	4/4	100	** p=0.047	** p=0.008
	But	1/5	20	p=0.317	p=0.999
	ButForm	4/5	80	** p=0.002	* p=0.048
E - Bivalent Vaccines	NI	0/4	0	-	-
	Heat	4/4	100	** p=0.0029	** p=0.028
	But	5/5	100	** p=0.0029	** p=0.028
	ButForm	5/5	100	** p=0.0029	** p=0.028
F - Bi/monovalent Vaccines	NI	0/5	0	-	-
	Heat	5/5	100	*** p=0.0001	** p=0.008
	But	5/5	100	*** p=0.0001	** p=0.008
	ButForm	5/5	100	*** p=0.0001	** p=0.008
*p<0.05, **p<0.01 and ***p<0.001
